# Supplementary material for: From Small Molecules to Polymers: Developing Non-Fullerene Acceptors for Efficient NIR Photothermal Cancer Therapy
Source: Polymers (Basel). 2025 Dec 13;17(24):3304. doi: 10.3390/polym17243304 (PMC12736452; doi:10.3390/polym17243304)
Supplement: Supplementary file 1 [file polymers-17-03304-s001.zip]

Archive with 1 entries (1 files):
- polymers-4028809-supplementary.pdf
